# Supplementary material for: Prenatal Maternal Antibiotics Treatment Alters the Gut Microbiota and Immune Function of Post-Weaned Prepubescent Offspring
Source: Int J Mol Sci. 2022 Oct 25;23(21):12879. doi: 10.3390/ijms232112879 (PMC9655507; doi:10.3390/ijms232112879)
Supplement: Supplementary file 1 [file ijms-23-12879-s001.zip]

Archive with 1 entries (1 files):
- ijms-1946176-supplementary.pdf
